# Supplementary material for: High-Throughput Selection and Characterisation of Aptamers on Optical Next-Generation Sequencers
Source: Int J Mol Sci. 2021 Aug 25;22(17):9202. doi: 10.3390/ijms22179202 (PMC8431662; doi:10.3390/ijms22179202)
Supplement: Supplementary file 1 [file ijms-22-09202-s001.zip]

Archive with 1 entries (1 files):
- ijms-1320087-supplementary.pdf
